# Supplementary material for: Pain Reduction in Cervical Dystonia Following Treatment with IncobotulinumtoxinA: A Pooled Analysis
Source: Toxins (Basel). 2023 May 12;15(5):333. doi: 10.3390/toxins15050333 (PMC10224129; doi:10.3390/toxins15050333)
Supplement: Supplementary file 1 [file toxins-15-00333-s001.zip]

Archive with 1 entries (1 files):
- toxins-2360153-supplementary.pdf
